# Supplementary material for: Formulation and Characterization of Alginate Dialdehyde, Gelatin, and Platelet-Rich Plasma-Based Bioink for Bioprinting Applications
Source: Bioengineering (Basel). 2020 Sep 9;7(3):108. doi: 10.3390/bioengineering7030108 (PMC7552778; doi:10.3390/bioengineering7030108)
Supplement: Supplementary file 1 [file bioengineering-07-00108-s001.zip]

Archive with 1 entries (1 files):
- bioengineering-919891-supplementary.pdf
